# Supplementary material for: Are clinical practice guidelines for low back pain interventions of high quality and updated? A systematic review using the AGREE II instrument
Source: BMC Health Serv Res. 2020 Oct 22;20:970. doi: 10.1186/s12913-020-05827-w (PMC7583191; doi:10.1186/s12913-020-05827-w)
Supplement: Supplementary file 3 — Additional file 3 Supplementary Digital Content 3. Additional Characteristics of included CPGs. [file 12913_2020_5827_MOESM3_ESM.xlsx]

## Sheet: References
REF	Year	Country	First author	Association	Reference
ACP	2017	USA	Qaseem et al.	American College of Physicians (ACP)	Qaseem A, Wilt TJ, McLean RM, Forciea MA; Clinical Guidelines Committee of the American College of Physicians. Noninvasive Treatments for Acute, Subacute, and Chronic Low Back Pain: A Clinical Practice Guideline From the American College of Physicians. Ann Intern Med. 2017 Apr 4;166(7):514-530. doi: 10.7326/M16-2367. Available from: https://annals.org/aim/fullarticle/2603228/noninvasive-treatment…
AIM	2019	USA	AIM Specialty Health	American Imaging Management (AIM) Specialty Health	AIM Specialty Health - Musculoskeletal Program - Clinical Appropriateness Guidelines for Spine Surgery.
AOA	2016	USA	Seffinger et al.	American Osteopathic Association (AOA)	Seffinger MA, Buser B, Licciardone JC, Lipton JA, Lynch JK, Patterson MM, Snow R, Troutman ME. American Osteopathic Association Guidelines for Osteopathic Manipulative Treatment (OMT) for Patients with Low Back Pain The Journal of the American Osteopathic Association (2016) 116:8 (536-549).
ASIPP	2019	USA	Navani et al.	American Society of Interventional Pain Physicians (ASIPP)	Navani A, Manchikanti L, Albers SL, Latchaw RE, Sanapati J, Kaye AD, Atluri S, Jordan S, Gupta A, Cedeno D, Vallejo A, Fellows B, Knezevic NN, Pappolla M, Diwan S, Trescot AM, Soin A, Kaye AM, Aydin SM, Calodney AK, Candido KD, Bakshi S, Benyamin RM, Vallejo R, Watanabe A, Beall D, Stitik TP, Foye PM, Helander EM, Hirsch JA. Responsible, Safe, and Effective Use of Biologics in the Management of L…
BMA	2018	Brazil	Silvinato et al.	Brazilian Medical Association (BMA)	Silvinato A, Simões RS, Buzzini RF, Bernardo WM, Brazilian Medical Association. Lumbar herniated disc treatment with percutaneous hydrodiscectomy. Rev Assoc Med Bras (1992). 2018 Sep;64(9):778-782. doi: 10.1590/1806-9282.64.09.778. Available from: http://www.scielo.br/pdf/ramb/v64n9/1806-9282-ramb-64-9-0778.pdf
CAMM	2016	China	Zhao et al.	China Association of Acupuncture-Moxibustion (CAAM)	Zhao H, Liu B, Liu Z, Xie L, Fang Y, Zhu Y, Li S, Sun Y, Han M. Clinical practice guidelines of using acupuncture for low back pain. World Journal of Acupuncture - Moxibustion (2016) 26:4 (1-13). Date of Publication: 1 Dec 2016. Available from: https://www.sciencedirect.com/science/article/pii/S1003525717300168
CCGI	2018	Canada	Bussières et al.	Canadian Chiropractic Guideline Initiative (CCGI)	Bussières AE, Stewart G, Al-Zoubi F, Decina P, Descarreaux M, Haskett D, Hincapié C, Pagé I, Passmore S, Srbely J, Stupar M, Weisberg J, Ornelas J. Spinal Manipulative Therapy and Other Conservative Treatments for Low Back Pain: A Guideline from the Canadian Chiropractic Guideline Initiative. J Manipulative Physiol Ther. 2018 May;41(4):265-293. doi: 10.1016/j.jmpt.2017.12.004.
CCGPP	2016	USA	Globe et al.	Council on Chiropractic Guidelines and Practice Parameters (CCGPP)	Globe G, Farabaugh RJ, Hawk C, Morris CE, Baker G, Whalen WM, Walters S, Kaeser M, Dehen M, Augat T. Clinical Practice Guideline: Chiropractic Care for Low Back Pain. J Manipulative Physiol Ther. 2016 Jan;39(1):1-22. doi: 10.1016/j.jmpt.2015.10.006. Available from: https://www.jmptonline.org/article/S0161-4754(15)00184-0/pdf
CPLA	2018	Latin America	Amescua-Garcia et al.	Change Pain Latin America (CPLA)	Amescua-Garcia C, Colimon F, Guerrero C, Jreige Iskandar A, Berenguel Cook M, Bonilla P, Campos Kraychete D, Delgado Barrera W, Alberto Flores Cantisani J, Hernandez-Castro JJ, Lara-Solares A, Perez Hernandez C, Rico MA, Del Rocio Guillen Nunez M, Sempertegui Gallegos M, Garcia JBS. Most Relevant Neuropathic Pain Treatment and Chronic Low Back Pain Management Guidelines: A Change Pain Latin Ameri…
DSA	2016	Netherlands	Itz et al.	Dutch Society of Anesthesiologists (DSA)	Itz CJ, Willems PC, Zeilstra DJ, Huygen FJ; Dutch Society of Anesthesiologists; Dutch Orthopedic Association; Dutch Neurosurgical Society. Dutch Multidisciplinary Guideline for Invasive Treatment of Pain Syndromes of the Lumbosacral Spine. Pain Pract. 2016 Jan;16(1):90-110. doi: 10.1111/papr.12318. Available from: https://onlinelibrary.wiley.com/doi/abs/10.1111/papr.12318
GSCI	2018	International	Acaroglu et al.	Global Spine Care Initiative (GSCI)	Acaroğlu E, Nordin M, Randhawa K, Chou R, Côté P, Mmopelwa T, Haldeman S. The Global Spine Care Initiative: a summary of guidelines on invasive interventions for the management of persistent and disabling spinal pain in low- and middle-income communities. Eur Spine J. 2018 Sep;27(Suppl 6):870-878. doi:10.1007/s00586-017-5392-0. Available from: http://bjdonline.org/wp-content/uploads/2018/09/Acaro…
ICSI	2018	USA	Thorson et al.	Institute for Clinical Systems Improvement (ICSI)	Thorson D, Campbell R, Massey M, Mueller B, McCathie B, Richards H, Peterson S, Kramer C, Ginkel T, Dvorkin J, Hadzic S, Hansen A, on behalf of ICSI [Institute for Clinical Systems Improvement]. Low Back Pain, Adult Acute and Subacute. Revision date: March 2018 / 16th edition. Available from: https://www.icsi.org/wp-content/uploads/2019/01/March-2018-LBP-Interactive.pdf
KCE	2017	Belgium	Van Wambeke et al.	Belgian Health Care Knowledge Centre (KCE)	Van Wambeke P, Desomer A, Ailliet L, Berquin A, Demoulin C, Depreitere B, Dewachter J, Dolphens M, Forget P, Fraselle V, Hans G, Hoste D, Mahieu G, Michielsen J, Nielens H, Orban T, Parlevliet T, Simons E, Tobbackx Y, Van Schaeybroeck P, Van Zundert J, Vanderstraeten J, Vlaeyen J, Jonckheer P. Low back pain and radicular pain: assessment and management. Good Clinical Practice (GCP) Brussels: Belg…
KIOM	2017	Korea	Jun et al.	Korea Institute of Oriental Medicine (KIOM)	Jun JH, Cha Y, Lee JA, Choi J, Choi T-Y, Park W, Chung W, Shin B-C, Lee MS. Korean medicine clinical practice guideline for lumbar herniated intervertebral disc in adults: An evidence based approach. European Journal of Integrative Medicine (2017) 9 (18-26). Date of Publication: 1 Jan 2017. Available from: https://www.sciencedirect.com/science/article/abs/pii/S1876382017300033
KSSS	2017	Korea	Hong et al.	Korean Society of Spine Surgery (KSSS)	Hong JY, Song KS, Cho JH, Lee JH. An Updated Overview of Low Back Pain Management in Primary Care. Asian Spine J. 2017 Aug;11(4):653-660. doi: 10.4184/asj.2017.11.4.653. Epub 2017 Aug 7. Review.
L&I	2016	USA	L&I	Labor & Industries (L&I), Washington State	Surgical Guideline for Lumbar Fusion (Arthrodesis) - Washington State Dept. of Labor & Industries (L&I). Available from: https://www.lni.wa.gov/ClaimsIns/Files/OMD/MedTreat/LumbarfusionUpdate020216.pdf
NICE	2016	UK	De Campos et al.	National Institute for Health and Care Excellence (NICE)	de Campos TF. Low Back Pain and Sciatica in Over 16s: Assessment and Management. National Institute for Health and Care Excellence: Clinical Guidelines. London 2016. Available from: https://www.nice.org.uk/guidance/ng59/resources/low-back-pain-and-sciatica-in-over-16s-assessment-and-management-pdf-1837521693637
PSP	2017	Poland	Kassolik et al.	Polish Society of Physiotherapy (PSP)	Kassolik k, Rajkowska-labon E, Tomasik T, Pisula-lewadowska A, Gieremek K, Andrzejewski W, Dobrzycka A. Recommendations of the Polish society of Physiotherapy, the Polish society of Family medicine and the college of Family Physicians in Poland in the field of physiotherapy of back pain syndromes in primary health care. FamMedPrimCare Rev 2017; 19(3): 323–334. doi: https://doi.org/10.5114/fmpcr.2…
PSSS	2016	Poland	Latka et al.	Polish Spine Surgery Society (PSSS)	Latka D, Miekisiak G, Jarmuzek P, Lachowski M, Kaczmarczyk J. Treatment of lumbar disc herniation with radiculopathy. Clinical practice guidelines endorsed by The Polish Society of Spinal Surgery. Neurol Neurochir Pol. 2016;50(2):101-8. doi: 10.1016/j.pjnns.2015.12.001.
TOP	2017	USA	Top	Toward Optimized Practice (TOP) Low Back Pain Working Group.	Toward Optimized Practice (TOP) Low Back Pain Working Group. 2017 December. Evidence-informed primary care management of low back pain: Clinical practice guideline. 3rd Edition – minor revision 2017.
VADoD	2017	USA	Pangarkar et al.	Veterans Affairs/Department of Defense (VADoD) Collaboration Office	Pangarkar S, Low Back Pain Work Group. VA/DoD clinical practice guideline for diagnosis and treatment of Low Back Pain. September 2017.

## Sheet: CPGs characteristics
REF	PUBBLICATION YEAR	NEW, UPDATE OR ADOPTION	COUNTRY	ORGANISATION / SOCIETY / ASSOCIATION	ENDORSEMENT	FUNDING	C.O.I.	TARGET POPULATION	TARGET INTERVENTION	RATING METHOD		MULTIDISCIPLINARY PANEL	PATIENT INVOLVMENT
ACP	2017	Update	USA	American College of Physicians (ACP)	Scientific society	Profit organisation, scientific society	Well managed	All clinicians	Diagnosis, treatment, management	ACP's guideline grading system	Planned and reported	Not reported	No
AIM	2019	Update	USA	AIM Specialty Health	Industry	Not reported	Not reported	Providers and reviewers	Surgery	No rating	Not planned	More than 1 specialty	No
AOA	2016	Update	USA	American Osteopathic Association	Scientific society	Profit organisation, scientific society	Reported, not managed	Osteopathic physicians	Osteopathic Manipulative Treatment	GRADE	Planned and not reported	1 specialty	No
ASIPP	2018	New	USA	American Society of Interventional Pain Physicians (ASIPP)	Scientific society	No funding	Well managed	Not reported	Pharmacological Intervention	ASIPP	Planned and reported	More than 1 specialty	No
BMA	2018	New	Brazil	Brazilian Medical Association	Scientific society	Not reported	Reported, not managed	Not reported	Surgery	GRADE	Planned and reported	No panel	No
CAMM	2016	New	China	China Association of Acupuncture- Moxibustion	Scientific society	Profit organisation, scientific society	Not reported	Acupuncture providers	Acupuncture	GRADE	Planned and reported	More than 1 specialty	Yes
CCGI	2018	New	Canada	Canadian Family Physician	Medical journal	Profit organisation, scientific society	Well managed	Providers of manual therapy	Chiropractic Manipulative Treatment	GRADE	Planned and reported	More than 1 specialty	Yes
CCGPP	2016	Adoption	USA	Council on Chiropractic Guidelines and Practice Parameters (CCGPP)	National/international initiative	Non-profit organisation, government or universitary funding	Reported, not managed	Doctors of chiropractic	Chiropractic Manipulative Treatment	Custom	Planned and not reported	More than 1 specialty	No
CPLA	2018	Adoption	Latin America	The Change Pain Latin America (CPLA)	National/international initiative	Non-profit organisation, government or universitary funding	Well managed	Health care practitioners	Diagnosis, management	No rating	Not planned	More than 1 specialty	No
DSA	2016	New	Netherlands	Dutch Society of Anesthesiologists	Scientific society	Profit organisation, scientific society	Not reported	Clinicians	Diagnosis, treatment, management	GRADE	Planned and reported	More than 1 specialty	Yes
GSCI	2018	New	International	The Global Spine Care Initiative	National/international initiative	Non-profit organisation, government or universitary funding	Reported, not managed	Not reported	Surgery	No rating	Not planned	No panel	No
ICSI	2018	Update	USA	Institute for Clinical Systems Improvement (ICSI)	Government agency	Profit organisation, scientific society	Well managed	Clinicians	Treatment, management	GRADE	Planned and reported	More than 1 specialty	Yes
KCE	2017	Adoption	Belgium	Belgian Health Care Knowledge Centre (KCE)	Government agency	Non-profit organisation, government or universitary funding	Well managed	All care providers involved in LBP managment	Diagnosis, treatment, management	GRADE	Planned and reported	More than 1 specialty	Yes
KIOM	2017	New	Korea	Korea Institute of Oriental Medicine (KIOM)	Government agency	Non-profit organisation, government or universitary funding	Reported, not managed	Korean medicine providers	Oriental medicine	SIGN criteria	Planned and reported	No panel	No
KSSS	2017	Adoption	Korea	Korean Society of Spine Surgery	Scientific society	Not reported	Not reported	Not reported	Treatment, management	SIGN criteria	Planned and reported	Not reported	No
L&I	2016	Update	USA	Washington State Department of Labor and Industries (L&I)	Government agency	Not reported	Not reported	Physicians	Surgery	No rating	Not planned	No panel	No
NICE	2016	Update	UK	National Institute for Health and Care Excellence NICE	Government agency	Non-profit organisation, government or universitary funding	Well managed	Patients, carers and healthcare professionals	Diagnosis, treatment, management	GRADE	Planned and reported	More than 1 specialty	Yes
PSP	2017	New	Poland	Polish Society of Physiotherapy	Scientific society	No funding	Reported, not managed	Primary care physicians and physiotherapists	Physioterapic intervention	No rating	Not planned	No panel	No
PSSS	2016	New	Poland	Polish Society of Spinal Surgery	Scientific society	No funding	Reported, not managed	Spine surgeons	Surgery	GRADE	Planned and reported	Not reported	No
TOP	2017	Update	USA	Toward Optimized Practice (TOP)	Government agency	Non-profit organisation, government or universitary funding	Well managed	Practitioner and patient	Diagnosis, treatment, management	Custom	Planned and reported	Not reported	No
VADoD	2017	Update	USA	Veterans Affairs, Department of Defense (VA/DoD)	Government agency	Not reported	Well managed	Healthcare practitioners including physicians, nurse practitioners	Diagnosis, treatment, management	GRADE	Planned and reported	More than 1 specialty	Yes

## Sheet: Intervention
REF		Educational / behavioural	Physical Therapy	Pharmaceutics	Surgery	Alternative medicine
ACP	2017	X	X	X
AIM	2019				X
AOA	2016		X
ASIPP	2019			X
BMA	2018	X
CAMM	2016					Acupuncture
CCGI	2018	X	X
CCGPP	2016		X
CPLA	2018		X	X
DSA	2016				X
GSCI	2018				x
ICSI	2018	X	X	X
KCE	2017	X	X	X	X
KIOM	2017		X	X		Korean medicine
KSSS	2017	X	X	X
L&I	2016				X
NICE	2016	X	X	X
PSP	2017		X
PSSS	2016				X
TOP	2017	X	X	X	X
VADoD	2017	X	X	X

## Sheet: Time-consumed
REF		TIME
ACP	2017	58.75
AIM	2019	34
AOA	2016	41.25
ASIPP	2019	50.5
BMA	2018	24.25		Mean
CAMM	2016	34.25		42.6667
CCGI	2018	66.5
CCGPP	2016	52.5
CPLA	2018	36.25
DSA	2016	24.25
GSCI	2018	44.75
ICSI	2018	54
KCE	2017	56.25
KIOM	2017	41
KSSS	2017	14
L&I	2016	22.75
NICE	2016	85
PSP	2017	22.5
PSSS	2016	28.75
TOP	2017	43.5
VADoD	2017	61

## Sheet: Time lag
REF	AUTHORS	PUBBLICATION YEAR	NEW, UPDATE OR ADOPTION	COUNTRY	ORGANISATION / SOCIETY / ASSOCIATION	TOPIC	Publication dates of systematic search strategy	TIME LAG	Personal rating	I would recommend? (MODE)
ACP	Qaseem A. et al.	2017	Update	USA	American College of Physicians (ACP)	Educational / behavioural, physical therapy, pharmaceutics	2008 - 2015	2	0.75	Yes	NO
AIM	AIM Specialty Health	2019	Update	USA	AIM Specialty Health	Surgery	Not reported	NA	0.0417	No	NA
AOA	Seffinger M. A. et al.	2016	Update	USA	American Osteopathic Association	Physical therapy	2003 - 2014	2	0.4167	No	NO
ASIPP	Navani A. et al.	2019	New	USA	American Society of Interventional Pain Physicians (ASIPP)	Pharmaceutics	Not reported	NA	0.4167	No	NA
BMA	Silvinato A. et al.	2018	New	Brazil	Brazilian Medical Association	Educational / behavioural	Not reported	NA	0.2083	No	NA
CAMM	Zhao H. et al.	2016	New	China	China Association of Acupuncture- Moxibustion	Alternative medicine	Not reported	NA	0.4583	No	NA
CCGI	Bussières A. E. et al.	2018	New	Canada	Canadian Family Physician	Educational / behavioural, physical therapy	2015 - 2017	2	0.875	Yes	NO
CCGPP	Globe G. et al.	2016	Adoption	USA	Council on Chiropractic Guidelines and Practice Parameters (CCGPP)	Physical therapy	2009 - 2014	2	0.2917	No	NO
CPLA	Amescua-Garcia et al.	2018	Adoption	Latin America	The Change Pain Latin America (CPLA)	Physical therapy, pharmaceutics	2004 - 2014	4	0.3333	No	YES
DSA	Itz C. J. et al.	2016	New	Netherlands	Dutch Society of Anesthesiologists	Surgery	1990 - 2011	5	0.2917	No	YES
GSCI	Acaroglu et al.	2018	New	International	The Global Spine Care Initiative	Surgery	Not reported	NA	0.4167	No	NA
ICSI	Thorson D. et al.	2018	Update	USA	Institute for Clinical Systems Improvement (ICSI)	Educational / behavioural, physical therapy, pharmaceutics	2000 - 2017	1	0.625	Yes, with mod.	NO
KCE	Van Wambeke et al.	2017	Adoption	Belgium	Belgian Health Care Knowledge Centre (KCE)	Educational / behavioural, physical therapy, pharmaceutics, surgery	2010 - 2015	2	0.8333	Yes	NO
KIOM	Jun J. H. et al.	2017	New	Korea	Korea Institute of Oriental Medicine (KIOM)	Physical therapy, pharmaceutics, alternative medicine	start date not reported - 2015	2	0.4583	No	NO
KSSS	Hong J. Y. et al.	2017	Adoption	Korea	Korean Society of Spine Surgery	Educational / behavioural, physical therapy, pharmaceutics	2000 - 2016	1	0.0833	No	NO
L&I	L&I	2016	Update	USA	Washington State Department of Labor and Industries (L&I)	Surgery	Not reported	NA	0	No	NA
NICE	NICE	2016	Update	UK	National Institute for Health and Care Excellence NICE	Educational / behavioural, physical therapy, pharmaceutics	2013 - 2015	1	0.9583	Yes	NO
PSP	Kassolik K. et al.	2017	New	Poland	Polish Society of Physiotherapy	Physical therapy	Not reported	NA	0.0417	No	NA
PSSS	Latka D. et al.	2016	New	Poland	Polish Society of Spinal Surgery	Surgery	Not reported	NA	0.0833	No	NA
TOP	TOP Low Back Pain Working Group	2017	Update	USA	Toward Optimized Practice (TOP)	Educational / behavioural, physical therapy, pharmaceutics, surgery	2010 - 2014	3	0.5833	No	YES
VADoD	Pangarkar et al.	2017	Update	USA	Veterans Affairs, Department of Defense (VA/DoD)	Educational / behavioural, physical therapy, pharmaceutics	2006 - 2016	1	0.7083	Yes, with mod.	NO
								Mean TIME LAG	Dev. standard TIME LAG
								2.15385	1.21423		10	< 2	47.619
											10	na	47.619
											8	> 2	38.0952
												23.8095

## Sheet: link topic to quality
REF	AUTHORS	PUBBLICATION YEAR	TOPIC	Personal rating
NICE	NICE	2016	Educational / behavioural, physical therapy, pharmaceutics	0.9583
CCGI	Bussières A. E. et al.	2018	Educational / behavioural, physical therapy	0.875
KCE	Van Wambeke et al.	2017	Educational / behavioural, physical therapy, pharmaceutics, surgery	0.8333
ACP	Qaseem A. et al.	2017	Educational / behavioural, physical therapy, pharmaceutics	0.75
VADoD	Pangarkar et al.	2017	Educational / behavioural, physical therapy, pharmaceutics	0.7083
ICSI	Thorson D. et al.	2018	Educational / behavioural, physical therapy, pharmaceutics	0.625
TOP	TOP Low Back Pain Working Group	2017	Educational / behavioural, physical therapy, pharmaceutics, surgery	0.5833
CAMM	Zhao H. et al.	2016	Alternative medicine	0.4583
KIOM	Jun J. H. et al.	2017	Physical therapy, pharmaceutics, alternative medicine	0.4583
AOA	Seffinger M. A. et al.	2016	Physical therapy	0.4167
ASIPP	Navani A. et al.	2019	Pharmaceutics	0.4167
GSCI	Acaroglu et al.	2018	Surgery	0.4167
CPLA	Amescua-Garcia et al.	2018	Physical therapy, pharmaceutics	0.3333
CCGPP	Globe G. et al.	2016	Physical therapy	0.2917
DSA	Itz C. J. et al.	2016	Surgery	0.2917
BMA	Silvinato A. et al.	2018	Educational / behavioural	0.2083
KSSS	Hong J. Y. et al.	2017	Educational / behavioural, physical therapy, pharmaceutics	0.0833
PSSS	Latka D. et al.	2016	Surgery	0.0833
AIM	AIM Specialty Health	2019	Surgery	0.0417
PSP	Kassolik K. et al.	2017	Physical therapy	0.0417
L&I	L&I	2016	Surgery	0
